# Supplementary material for: Comparative Effects of Different Proteases on the Non-Volatile Taste Compounds and Volatile Flavor Fingerprints of Sarcodon imbricatus Hydrolysates
Source: Foods. 2026 May 29;15(11):1924. doi: 10.3390/foods15111924 (PMC13256879; doi:10.3390/foods15111924)
Supplement: Supplementary file 1 [file foods-15-01924-s001.zip]

Archive with 1 entries (1 files):
- foods-4321499-supplementary.pdf
